# Supplementary material for: Selective Loss of Cysteine Residues and Disulphide Bonds in a Potato Proteinase Inhibitor II Family
Source: PLoS One. 2011 Apr 11;6(4):e18615. doi: 10.1371/journal.pone.0018615 (PMC3073943; doi:10.1371/journal.pone.0018615)
Supplement: File S1 — The IDs and plant species of proteins or the source mRNA sequences used in Figure 1 . (TXT) [file pone.0018615.s004.txt]

PiII-TM1	gi|34811485	Tomato (Solanum lycopersicum (formerly Lycopersicon esculentum).
PiII-TM2	gi|3913935	Tomato (S. lycopersicum).
PiII-NA	gi|13399719	Nicotiana alata.
PiII-NT	gi|3913932	Tobacco (N. tabacum).
PiII-CA	gi|3913929	Pepper (Capsicum annuum).
PiII-ST	gi|AAA53278	Potato (S. tuberosum) cultivar Bintje.
ARPI-TM-ARPI	gi|405582	tomato (S. lycopersicum).
Pi6C	gi|12587033	Potato (S. tuberosum) cultivar Kennebec.
Pi7Ca-DC	gi|149785836	Diploid potato line 11379-03, a mainly S. tuberosum- and S. phureja and S. stenotomum-derived material.
Pi7Cb-Sh	gi|62119678	potato (S. tuberosum) cultivar Shepody.
Pi7Cc-Sh	gi|53789107	Potato (S. tuberosum) ¡®Shepody¡¯.
Pi7Cc-Ke	gi|13616452	Potato (S. tuberosum) cultivar Kennebec.
Pi7Cd-Ke	gi|13613799	Potato (S. tuberosum) cultivar Kennebec.
Pi7Ce-Zh	gi|165906348	Potato (S. tuberosum) cultivar Zhongshu No.3.
