# Supplementary material for: Selective Loss of Cysteine Residues and Disulphide Bonds in a Potato Proteinase Inhibitor II Family
Source: PLoS One. 2011 Apr 11;6(4):e18615. doi: 10.1371/journal.pone.0018615 (PMC3073943; doi:10.1371/journal.pone.0018615)
Supplement: File S2 — The input amino acid sequences for phylogenetic tree reconstruction. (TXT) [file pone.0018615.s005.txt]

>PiII-TM-ARPI  gi462765 S. lycopersicum 223aa 8C
MAIYKVALLLLFGMILLASDFEHAKACTKECDTRIDFGICPLLETKRVEGLCTNCCAGKK
GCKYFSKDGTYICDGESEWVSEKNNNLKKACTKECDTRIDFGICPLLETKRVEGLCTNCC
AGKKGCKYFSKDGTYICDGESEWVSEKDNNLEKDCTKECDTRIDFGICPLLETKRVKGLC
TNCCAGKKGCKYFSADGTYICDGESEWVSEGENDLQKSNVAIS

>PiII-CA  gi62956606 C. annuum 204aa 8C
MAVPKEVSFLASYLFLEILLLHVDAKACSEETQKNRICTNCCAGRKGCNYYSADGTFICE
GESDPNNPKACPRYCDTRIAYSKCPRSEGNAENRICTNCCAGRKGCNYYSADGTFICEGE
SDPNNPKACPRYCDTRIAYSKCPRSEGNAENRLCTNCCAGRKGCNYYSADGTFICEGESD
PNNPKACPRNCDPNIAYSLCLYEK

>PiII-NC  gi76446040 N. cavicola 163aa 8C
MAVHRVSFLALLLSFGMSLLVSNVEHAKACTRECDTRIAYGVCPRLEEKKNNRLCTNCCS
GTKGCNYFSADGTFVCEGESDPRNPKGCTFECDPRIAYGICPRSEEKKNNRLCTNCCAGK
KGCNYFSSNGTFICEGESEYASKAVEYVGEVEDDLQKSKVAVS

>PiII-SL  gi1161572 S. lycopersicum 201aa 8C 
MAVYKVSFLAHLLVLGMYLLVSTVEHANACTKECGNLGYGICPGSEGSPENPICTNCCSG
YKGCNYYYANGTFICEGTSDPKNPNICPSYCDPQIAYSKCPRSEGKTIIYPTGCTTCCTG
YKGCYYFGQDGEFVCEGESIEPKGCTKECDPRVAYMTCPSSGLAKLNQVCVNCCSAGEGC
KLYDNDGSLLCTGEPQSISTA

>PiII-ST  gi73920907 S. tuberosum 154aa 8C
MAVHKEVNFVAYLLIVLGIFLLVSVVEHVDAKACTLECGNLGFGICPRLEGSPTNPICIN
CCSGYKGCNYYSAFGRFICEGESDPKNPKACPLNCDTNIAYSRCSRSKGKTLIYPTGCTT
CCTGYKGCYYFGKNGKFVCEGESDEPKANMFPAM

>PiII-ST-Sh  gi78748597 S. tuberosum cv. Shepody 154aa 8C
MAVHKEVNFVAYLLIVLGLLVLVSAMEHVDAKACTLECGNLGFGICPRSEGSPENRICTN
CCAGYKGCNYYSANGAFICEGESDPKNPNVCPRNCDTNIAYSKCLRSEGKSLIYPTGCTT
CCTGYKGCYYFGKNGKFVCEGESDEPKANMYPAM

>Pi6C-ST-Ke  gi12587033 S. tuberosum cv. Kennebec 156aa 6C
MAIHKVALLLVFGMILLASDFEHADAKAWTKESDRRIDYGICPYLGTKKVGAPLCVNCCS
GKIGCKYFNKDGTFICDGGSERDGKKACTKECDPRIDIGFCAYVETKIVNGLSTNCSAGK
KGCKYFSNDGTYICDGESEWLSEGENDLQKSNVLIS

>Pi7Ca-ST-DC gi149785837 S. spps cv. DC 152aa 7C
MAIHKVALLLVFGMILLASDFEHADAKECDPRIDFGICPYLGTKKVDGICINCCSGYKEC
KYFSKDYTFICDGESKDWQSRKACSKECDRRIEFGICVTDLTKTVNGLCTTCSAGKKGCK
YFNNNGTYICDGEYEWLSEGENDLQKSNVAIS

>Pi7Cb-ST-Sh  gi62119678 S. tuberosum cv. Shepody 152aa 7C
MAIHKVALLLVFGIILLASDFEHADAKECDPRIDFGICPYLGTKKVDGICINCCSGYKEC
KYFSKDYTFICDGESTDWQSGKACSKECDRRIEFGICVTDLTKTVNGLCTTCSAGKKGCK
YFNNNGTYICDGEYEWLSEGENDLQKSNVAIS

>Pi7Cc-ST-Sh gi45242922 S. tuberosum cv. Shepody 152aa 7C
MAIHKVALLLVFGMILLASDFEHANAKKCDPRIDFGICPYLGTKKVDGICINCCSGFKEC
KYFSKDYTLICDGESKDWESRKACSKECDRRIEFGICVTDLTKTVNGLCTTCSAGKKGCK
YFNNNGTYICDGEYEWLSEGENDLQKSNVAIS

>Pi7Cd-ST-Ke  gi13613799 S. tuberosum cv. Kennebec 152aa 7C
MAIHKVALLLVFGMILLASDFEHANAKKCDPRIDFGICPYLGTKKVDGICINCCSGFKEC
KYFSKDYTFICDGESKDWESRKACSKECDRRIEFGICVTDLTKTVNGLCTTCSAGKKGCK
YFNNNGTYICDGEYEWLSEGENDLQKSNVAIS

>Pi7Ce-ST-Zh  gi165906348 S. tuberosum cv. Zhongshu No.3 152aa 7C
MAIHKVALLPVFGMILLASDFEHANAKKCDPRIDFGICPYLGTKKVDGICINCCSGFKEC
KYFSKDYTFICDGESKDWESRKACSKECDRRIEIGICVTDLTKTVNGLCTTCSAGKKGCK
YFNNNGTYICDGEYEWLSEGENDLQKSNVAIS

>PiII-ST-Ke  gi14263806 S. tuberosum cv. Kennebec 154aa 8C
MAVHKEVNFVAYLLIVLGLLVLVSAMEHVDAKACTLECGNLGFGICPRSEGSPENRICTN
CCAGYKGCNYYSANGAFICEGESDPKNPNVCPRNCDTNIAYSKCLRSEGKSLIYPTGCTT
CCTGYKGCYYFGKNGKFVCEGESDEPKANMYPAM
