# Supplementary material for: Selective Loss of Cysteine Residues and Disulphide Bonds in a Potato Proteinase Inhibitor II Family
Source: PLoS One. 2011 Apr 11;6(4):e18615. doi: 10.1371/journal.pone.0018615 (PMC3073943; doi:10.1371/journal.pone.0018615)
Supplement: File S3 — The ClustalW Multiple Alignment file of amino acid sequences used in phylogenetic tree reconstruction. (DOC) [file pone.0018615.s006.doc]

>PiII-TM-ARPI  gi462765 S. lycopersicum 8C 223aa
MAIYKV-----ALLLLFGMILLASD-----------------------------------
--FEHAKACTKECDTRIDFGICPLLETKRVEGLCTNCCAGKKGCKYFSKDGTYICDGESE
WVSEKNNNLKKACTKECDTRIDFGICPLLETKRVEG-LCTNCCAGKKGCKYFSKDGTYIC
DGES-EWVSEKDNNLEKDCTKECDTRIDFGICPLLETK--RVKGLCTNCCAGKKGCKYFS
ADGTYICDGESEWVS-----------------------EGENDLQKSNVAIS--------
---------------
>PiII-CA  gi62956606 C. annuum 8C 204aa
MAVPKEVSFLASYLFLEILLLHVDAKACSEETQKNRICTNCCAGRKGCNYYSADGTFICE
GESDPNNPK---------------------------------------------------
-----------ACPRYCDTRIAYSKCPRSEGNAENR-ICTNCCAGRKGCNYYSADGTFIC
EGESDPNNPKA-------CPRYCDTRIAYSKCPRSEGN--AENRLCTNCCAGRKGCNYYS
ADGTFICEGESDPNNPKACP-----------------RNCDPNIAYSLCLYEK-------
---------------
>PiII-NC  gi76446040 N. cavicola 8C 163aa
MAVHRVS--FLALLLSFGMSLLVSN-----------------------------------
--VEHAKACTR-------------------------------------------------
---------------ECDTRIAYGVCPRLEEKKNNR-LCTNCCSGTKGCNYFSADGTFVC
EGESDPRNPKG-------CTFECDPRIAYGICPRSEEK--KNNRLCTNCCAGKKGCNYFS
SNGTFICEGESEYASKAVEY----------------VGEVEDDLQKSKVAVS--------
---------------
>PiII-SL  gi1161572 S.lycopersicum 8C 201aa 
MAVYK-VSFLAHLL-VLGMYLLVST-----------------------------------
--VEHAN-----------------------------------------------------
-----------ACTKECGN-LGYGICPGSEGSPENP-ICTNCCSGYKGCNYYYANGTFIC
EGTSDPKNPNI-------CPSYCDPQIAYSKCPRSEGKTIIYPTGCTTCCTGYKGCYYFG
QDGEFVCEGESI--EPKGCTKECDPRVAYMTCPSSGLAKLNQVCVNCCSAGEGCKLYDND
GSLLCTGEPQSISTA
>PiII-ST  gi73920907 S. tuberosum 8C 154aa
MAVHKEVNFVAYLLIVLGIFLLVSV-----------------------------------
--VEHVDAK---------------------------------------------------
-----------ACTLECGN-LGFGICPRLEGSPTNP-ICINCCSGYKGCNYYSAFGRFIC
EGESDPKNPKA-------CPLNCDTNIAYSRCSRSKGKTLIYPTGCTTCCTGYKGCYYFG
KNGKFVCEGESD--EPK--------------------ANMFPAM----------------
---------------
>PiII-ST-Sh  gi78748597 S. tuberosum cv. Shepody 8C 154aa 
MAVHKEVNFVAYLLIVLGLLVLVSA-----------------------------------
--MEHVDAK---------------------------------------------------
-----------ACTLECGN-LGFGICPRSEGSPENR-ICTNCCAGYKGCNYYSANGAFIC
EGESDPKNPNV-------CPRNCDTNIAYSKCLRSEGKSLIYPTGCTTCCTGYKGCYYFG
KNGKFVCEGESD--EPK--------------------ANMYPAM----------------
---------------
>Pi6C-ST-Ke  gi12587033 S. tuberosum cv. Kennebec 6C 156aa 
MAIHKV-----ALLLVFGMILLASD-----------------------------------
--FEHADAKA--------------------------------------------------
------------WTKESDRRIDYGICPYLGTKKVGAPLCVNCCSGKIGCKYFNKDGTFIC
DGGS-ERDGKK------ACTKECDPRIDIGFCAYVETK--IVNGLSTNCSAGKKGCKYFS
NDGTYICDGESEWLS-----------------------EGENDLQKSNVLIS--------
---------------
>Pi7Ca-ST-DC gi149785837 S. spps cv DC 7C 152aa
MAIHKV-----ALLLVFGMILLASD-----------------------------------
--FEHADAK---------------------------------------------------
---------------ECDPRIDFGICPYLGTKKVDG-ICINCCSGYKECKYFSKDYTFIC
DGESKDWQSRK------ACSKECDRRIEFGICVTDLTK--TVNGLCTTCSAGKKGCKYFN
NNGTYICDGEYEWLS-----------------------EGENDLQKSNVAIS--------
---------------
>Pi7Cb-ST-Sh  gi62119678 S. tuberosum cv. Shepody 7C 152aa 
MAIHKV-----ALLLVFGIILLASD-----------------------------------
--FEHADAK---------------------------------------------------
---------------ECDPRIDFGICPYLGTKKVDG-ICINCCSGYKECKYFSKDYTFIC
DGESTDWQSGK------ACSKECDRRIEFGICVTDLTK--TVNGLCTTCSAGKKGCKYFN
NNGTYICDGEYEWLS-----------------------EGENDLQKSNVAIS--------
---------------
>Pi7Cc-ST-Sh gi45242922 S. tuberosum cv. Shepody 7C 152aa
MAIHKV-----ALLLVFGMILLASD-----------------------------------
--FEHANAK---------------------------------------------------
---------------KCDPRIDFGICPYLGTKKVDG-ICINCCSGFKECKYFSKDYTLIC
DGESKDWESRK------ACSKECDRRIEFGICVTDLTK--TVNGLCTTCSAGKKGCKYFN
NNGTYICDGEYEWLS-----------------------EGENDLQKSNVAIS--------
---------------
>Pi7Cd-ST-Ke  gi13613799 S. tuberosum cv. Kennebec 7C 152aa
MAIHKV-----ALLLVFGMILLASD-----------------------------------
--FEHANAK---------------------------------------------------
---------------KCDPRIDFGICPYLGTKKVDG-ICINCCSGFKECKYFSKDYTFIC
DGESKDWESRK------ACSKECDRRIEFGICVTDLTK--TVNGLCTTCSAGKKGCKYFN
NNGTYICDGEYEWLS-----------------------EGENDLQKSNVAIS--------
---------------
>Pi7Ce-ST-Zh  gi165906348 S. tuberosum cv. Zhongshu3 7C 152aa
MAIHKV-----ALLPVFGMILLASD-----------------------------------
--FEHANAK---------------------------------------------------
---------------KCDPRIDFGICPYLGTKKVDG-ICINCCSGFKECKYFSKDYTFIC
DGESKDWESRK------ACSKECDRRIEIGICVTDLTK--TVNGLCTTCSAGKKGCKYFN
NNGTYICDGEYEWLS-----------------------EGENDLQKSNVAIS--------
---------------
>Pi8C-ST-Ke  gi14263806 S. tuberosum cv. Kennebec 8C 154aa
MAVHKEVNFVAYLLIVLGLLVLVSA-----------------------------------
--MEHVDAK---------------------------------------------------
-----------ACTLECGN-LGFGICPRSEGSPENR-ICTNCCAGYKGCNYYSANGAFIC
EGESDPKNPNV-------CPRNCDTNIAYSKCLRSEGKSLIYPTGCTTCCTGYKGCYYFG
KNGKFVCEGESD--EPK--------------------ANMYPAM----------------
---------------
