# Supplementary material for: Selective Loss of Cysteine Residues and Disulphide Bonds in a Potato Proteinase Inhibitor II Family
Source: PLoS One. 2011 Apr 11;6(4):e18615. doi: 10.1371/journal.pone.0018615 (PMC3073943; doi:10.1371/journal.pone.0018615)
Supplement: File S5 — The tree file for Figure 4 “ Protein NJ-1000 bootstraps phylogenetic tree (unrooted) of PI-II genes and Pi7C and Pi6C natural variants.” (DOC) [file pone.0018615.s008.doc]

#NEXUS

[File saved Mon Feb 21 00:17:39 2011]

BEGIN TAXA;
	DIMENSIONS NTAX = 13;
	TAXLABELS
		'PiII-CA  gi62956606 C. annuum 8C 204aa'
		'PiII-SL  gi1161572 S.lycopersicum 8C 201aa '
		'PiII-ST  gi73920907 S. tuberosum 8C 154aa'
		'PiII-ST-Sh  gi78748597 S. tuberosum cv. Shepody 8C 154aa '
		'Pi8C-ST-Ke  gi14263806 S. tuberosum cv. Kennebec 8C 154aa'
		'PiII-NC  gi76446040 N. cavicola 8C 163aa'
		'Pi6C-ST-Ke  gi12587033 S. tuberosum cv. Kennebec 6C 156aa '
		'Pi7Ca-ST-DC gi149785837 S. spps cv DC 7C 152aa'
		'Pi7Cb-ST-Sh  gi62119678 S. tuberosum cv. Shepody 7C 152aa '
		'Pi7Cc-ST-Sh gi45242922 S. tuberosum cv. Shepody 7C 152aa'
		'Pi7Cd-ST-Ke  gi13613799 S. tuberosum cv. Kennebec 7C 152aa'
		'Pi7Ce-ST-Zh  gi165906348 S. tuberosum cv. Zhongshu3 7C 152aa'
		'PiII-TM-ARPI  gi462765 S. lycopersicum 8C 223aa'
		;
ENDBLOCK;


BEGIN TREES;
	TRANSLATE
		1	'PiII-CA  gi62956606 C. annuum 8C 204aa',
		2	'PiII-SL  gi1161572 S.lycopersicum 8C 201aa ',
		3	'PiII-ST  gi73920907 S. tuberosum 8C 154aa',
		4	'PiII-ST-Sh  gi78748597 S. tuberosum cv. Shepody 8C 154aa ',
		5	'Pi8C-ST-Ke  gi14263806 S. tuberosum cv. Kennebec 8C 154aa',
		6	'PiII-NC  gi76446040 N. cavicola 8C 163aa',
		7	'Pi6C-ST-Ke  gi12587033 S. tuberosum cv. Kennebec 6C 156aa ',
		8	'Pi7Ca-ST-DC gi149785837 S. spps cv DC 7C 152aa',
		9	'Pi7Cb-ST-Sh  gi62119678 S. tuberosum cv. Shepody 7C 152aa ',
		10	'Pi7Cc-ST-Sh gi45242922 S. tuberosum cv. Shepody 7C 152aa',
		11	'Pi7Cd-ST-Ke  gi13613799 S. tuberosum cv. Kennebec 7C 152aa',
		12	'Pi7Ce-ST-Zh  gi165906348 S. tuberosum cv. Zhongshu3 7C 152aa',
		13	'PiII-TM-ARPI  gi462765 S. lycopersicum 8C 223aa'
		;
	UTREE * PHYLIP_1= (13,(6,(1,(2,(3,(4,5))))),(7,((8,9),(12,(10,11)))));
ENDBLOCK;
