# Supplementary material for: Selective Loss of Cysteine Residues and Disulphide Bonds in a Potato Proteinase Inhibitor II Family
Source: PLoS One. 2011 Apr 11;6(4):e18615. doi: 10.1371/journal.pone.0018615 (PMC3073943; doi:10.1371/journal.pone.0018615)
Supplement: File S6 — The input file of the mRNA coding sequences for Ka/Ks analysis. (TXT) [file pone.0018615.s009.txt]

>PiII-TM-ARPI  gi462765 S. lycopersicum 223aa 8C
ATGGCTATTTACAAAGTTGCTCTCCTCCTTTTATTTGGAATGATTCTTCTTGCGAGCGATTTCGAACATGCCAAGGCTTGCACAAAAGAATGTGACACTCGAATTGACTTTGGGATTTGCCCACTTTTAGAAACTAAAAGAGTTGAAGGACTATGCACCAACTGTTGTGCAGGTAAAAAAGGATGTAAATATTTCAGTAAAGATGGAACTTATATTTGTGACGGAGAATCTGAATGGGTAAGCGAGAAAAATAATAATCTCAAAAAGGCTTGCACAAAAGAATGTGACACTCGAATTGACTTTGGGATTTGCCCACTTTTAGAAACTAAAAGAGTTGAAGGACTATGCACCAACTGTTGTGCAGGTAAAAAGGGATGTAAATATTTCAGTAAAGATGGAACTTATATTTGTGATGGAGAATCTGAATGGGTAAGCGAGAAGGATAATAATCTCGAGAAGGATTGCACAAAAGAATGTGATACTAGAATTGACTTTGGGATTTGCCCACTTTTAGAAACTAAAAGAGTTAAAGGACTATGCACTAACTGTTGTGCAGGTAAAAAGGGATGTAAATATTTCAGCGCTGATGGAACTTATATTTGTGACGGAGAATCTGAATGGGTAAGTGAGGGAGAAAATGATTTACAGAAAAGCAATGTTGCTATTTCT

>PiII-CA  gi62956606aa,Gi62956605mRNA,TAA C. annuum 204aa 8C
ATGGCTGTTCCCAAAGAAGTTAGTTTCCTTGCTTCCTACTTGTTCTTGGAAATATTGCTTCTACATGTTGATGCCAAGGCTTGTTCAGAAGAAACGCAGAAAAATCGCATATGCACCAATTGCTGTGCAGGCCGTAAGGGTTGCAACTATTACAGTGCTGATGGGACTTTCATTTGTGAAGGAGAGTCTGACCCCAACAACCCAAAAGCTTGCCCTCGGTATTGTGATACAAGAATTGCCTATTCAAAATGTCCACGTTCCGAAGGAAACGCAGAAAATCGCATATGCACCAATTGCTGTGCAGGCCGTAAGGGTTGCAACTATTACAGCGCTGACGGGACTTTCATTTGTGAAGGAGAGTCTGACCCCAACAACCCAAAAGCTTGCCCTCGGTATTGTGATACAAGAATTGCCTATTCAAAATGTCCACGTTCCGAAGGAAACGCAGAAAATCGCCTATGCACCAATTGCTGTGCAGGCCGTAAGGGTTGCAACTATTACAGCGCTGACGGGACTTTCATTTGTGAAGGAGAGTCTGACCCCAACAACCCAAAAGCTTGCCCTAGGAATTGTGATCCAAATATTGCCTATTCACTGTGTCTCTATGAAAAG

>PiII-NC  gi76446040aa, Gi76446039 mRNA TAA, N. cavicola 163aa 8C
ATGGCTGTTCACAGAGTTAGCTTCCTTGCTCTCCTCCTCTCTTTTGGAATGTCTCTGCTTGTAAGCAATGTGGAACATGCCAAGGCTTGTACTCGGGAATGCGATACAAGAATTGCTTATGGAGTTTGTCCGCGTTTAGAAGAAAAGAAGAATAATCGGTTATGCACCAACTGTTGCTCAGGTACAAAGGGTTGTAACTACTTCAGTGCTGATGGAACTTTTGTTTGTGAAGGAGAGTCTGATCCTAGAAATCCAAAGGGTTGTACTTTCGAATGCGATCCAAGAATTGCCTATGGGATTTGCCCACGTTCAGAAGAAAAGAAGAATAATCGGTTATGCACCAATTGTTGCGCAGGCAAGAAAGGTTGCAACTATTTCAGTTCTAATGGAACTTTTATTTGTGAAGGAGAATCTGAATATGCCAGCAAAGCGGTTGAATATGTTGGTGAAGTGGAGGATGATCTCCAGAAGTCTAAGGTTGCTGTTTCC

>PiII-SL  gi1161572 aa, gi1161571 mRNA, S. lycopersicum 201aa 8C 
ATGGCTGTTTACAAAGTTAGTTTCCTTGCTCACCTACTTGTTCTTGGAATGTATCTACTAGTAAGCACGGTGGAACACGCTAATGCTTGTACTAAAGAATGTGGTAATCTTGGCTATGGGATATGCCCAGGTTCAGAAGGAAGTCCAGAAAATCCAATATGTACCAATTGTTGCTCTGGCTATAAGGGTTGCAACTATTATTACGCTAATGGAACTTTTATTTGTGAAGGAACGTCTGATCCAAAAAATCCTAACATTTGCCCCTCATATTGTGATCCACAAATTGCCTATTCAAAGTGTCCACGTTCAGAAGGAAAGACGATAATCTATCCCACAGGATGTACGACGTGTTGCACTGGTTACAAGGGTTGCTACTATTTTGGTCAAGATGGAGAGTTTGTGTGTGAAGGAGAGAGTATTGAACCTAAGGGTTGTACTAAAGAATGTGACCCTAGAGTTGCTTATATGACTTGTCCATCTTCTGGATTGGCAAAACTTAATCAAGTTTGTGTTAATTGTTGTAGTGCAGGAGAGGGTTGCAAACTCTATGATAATGATGGATCTTTACTTTGTACTGGGGAGCCTCAAAGTATTTCCACAGCA

>PiII-ST  gi73920907 aa,GI73920906 mRNA, S. tuberosum 154aa 8C
ATGGCTGTTCACAAGGAAGTTAATTTCGTTGCTTACCTACTAATTGTTCTTGGAATATTTCTACTTGTTAGCGTGGTGGAACATGTTGATGCGAAGGCTTGTACTTTAGAATGTGGTAATCTTGGATTTGGGATATGCCCACGTTTAGAAGGAAGTCCGACAAATCCCATATGCATCAATTGTTGCTCAGGCTATAAGGGTTGTAATTATTATAGTGCTTTTGGGAGATTTATTTGTGAAGGAGAATCTGACCCAAAAAACCCAAAAGCTTGCCCCCTAAATTGTGATACAAATATTGCCTATTCAAGATGTTCCCGTTCAAAAGGAAAAACACTAATTTATCCCACCGGATGTACCACATGCTGCACAGGGTACAAGGGTTGCTACTATTTCGGTAAAAATGGCAAGTTTGTATGTGAAGGAGAGAGTGATGAGCCCAAGGCAAATATGTTCCCTGCAATG

>PiII-ST-Sh  gi78748597 S. tuberosum cv. Shepody 154aa 8C
ATGGCTGTTCACAAGGAAGTTAATTTCGTTGCTTACCTACTAATTGTTCTTGGATTATTGGTACTTGTAAGCGCGATGGAGCATGTTGATGCGAAGGCTTGCACTTTAGAATGTGGTAATCTTGGGTTTGGGATATGCCCACGTTCAGAAGGAAGTCCGGAAAATCGCATATGCACCAACTGTTGTGCAGGTTATAAAGGTTGCAATTATTATAGTGCAAATGGGGCTTTCATTTGCGAAGGAGAATCTGACCCAAAAAACCCAAATGTTTGCCCCCGAAATTGTGATACAAATATTGCCTATTCAAAATGTCTCCGTTCAGAAGGAAAATCGCTAATTTATCCCACCGGATGTACCACATGCTGCACAGGGTACAAGGGTTGCTACTATTTCGGTAAAAATGGCAAGTTTGTATGTGAAGGAGAGAGTGATGAGCCCAAGGCAAATATGTACCCTGCAATG

>Pi6C-ST-Ke  gi12587033 S. tuberosum cv. Kennebec 156aa 6C
ATGGCTATTCACAAAGTTGCTCTCCTCCTTGTATTTGGAATGATTCTTCTTGCAAGCGATTTCGAACATGCAGACGCCAAAGCTTGGACCAAAGAAAGTGACCGTCGAATTGACTATGGGATTTGCCCATATTTAGGAACCAAAAAAGTTGGTGCACCTCTATGCGTCAACTGTTGTTCGGGTAAAATAGGATGTAAATATTTCAATAAGGATGGAACTTTTATTTGTGATGGAGGATCTGAACGGGATGGCAAGAAGGCTTGCACAAAAGAATGTGACCCTCGAATTGACATTGGATTTTGCGCATATGTAGAAACTAAAATTGTTAATGGACTATCCACCAACTGTTCTGCAGGTAAAAAAGGATGTAAATATTTCAGTAACGATGGAACTTATATTTGTGATGGAGAATCTGAATGGCTAAGTGAAGGAGAAAATGATCTCCAGAAAAGCAATGTTCTTATTTCT


>Pi7Ca-ST-DC gi149785837 S. spps cv. DC 152aa 7C
ATGGCTATTCACAAAGTTGCTCTCCTCCTTGTATTTGGAATGATTCTTCTTGCAAGTGATTTCGAACATGCAGACGCCAAAGAATGTGACCCTCGAATTGACTTTGGAATTTGCCCATATTTAGGAACCAAAAAAGTTGATGGAATATGCATCAACTGTTGTTCGGGTTACAAAGAATGTAAATATTTCAGTAAAGATTACACTTTTATTTGTGATGGAGAATCTAAAGATTGGCAAAGCAGGAAGGCTTGCTCAAAAGAATGTGACCGTCGAATTGAGTTTGGAATTTGCGTAACAGACCTAACTAAAACTGTTAATGGACTATGCACCACCTGTTCTGCAGGTAAAAAAGGATGTAAATATTTCAATAACAATGGAACTTATATTTGTGATGGAGAATATGAATGGCTAAGTGAAGGAGAAAATGATCTCCAGAAAAGCAATGTTGCTATTTCT


>Pi7Cb-ST-Sh  gi62119678 S. tuberosum cv. Shepody 152aa 7C
ATGGCTATTCACAAAGTTGCTCTCCTCCTTGTATTTGGAATAATTCTTCTTGCAAGCGATTTCGAACATGCAGACGCCAAAGAATGTGACCCTCGAATTGACTTTGGAATTTGCCCATATTTAGGAACCAAAAAAGTTGATGGAATATGCATCAATTGTTGTTCGGGTTACAAAGAGTGTAAATATTTTAGTAAAGATTACACTTTTATTTGTGATGGAGAATCTACAGATTGGCAAAGCGGGAAGGCTTGCTCAAAAGAATGTGACCGTCGAATTGAGTTTGGAATTTGCGTAACAGACCTAACTAAAACTGTTAATGGACTATGCACCACCTGTTCTGCAGGTAAAAAAGGATGTAAATATTTCAATAACAATGGAACTTATATTTGTGATGGAGAATATGAATGGCTAAGTGAAGGAGAAAATGATCTCCAGAAAAGCAATGTTGCTATTTCT


>Pi7Cc-ST-Sh gi45242922 S. tuberosum cv. Shepody 152aa 7C
ATGGCTATTCACAAAGTTGCTCTCCTCCTTGTATTTGGAATGATTCTTCTTGCAAGCGATTTCGAACATGCAAACGCCAAAAAATGTGACCCTCGAATTGACTTTGGAATTTGCCCATATTTAGGAACCAAAAAAGTTGATGGAATATGCATCAACTGTTGTTCGGGTTTCAAAGAATGTAAATATTTTAGTAAAGATTACACTTTAATTTGTGATGGAGAATCTAAAGATTGGGAAAGCAGGAAGGCTTGCTCAAAAGAATGTGACCGTCGAATTGAGTTTGGAATTTGCGTAACAGACCTAACTAAAACTGTTAATGGACTATGCACCACCTGTTCTGCAGGTAAAAAAGGATGTAAATATTTCAATAACAATGGAACTTATATTTGTGATGGAGAATATGAATGGCTAAGTGAAGGAGAAAATGATCTCCAGAAAAGCAATGTTGCTATTTCT


>Pi7Cd-ST-Ke  gi13613799 S. tuberosum cv. Kennebec 152aa 7C
ATGGCTATTCACAAAGTTGCTCTCCTCCTTGTATTTGGAATGATTCTTCTTGCAAGCGATTTCGAACATGCAAACGCCAAAAAATGTGACCCTCGAATTGACTTTGGAATTTGCCCATATTTAGGAACCAAAAAAGTTGATGGAATATGCATCAACTGTTGTTCGGGTTTCAAAGAATGTAAATATTTTAGTAAAGATTACACTTTTATTTGTGATGGAGAATCTAAAGATTGGGAAAGCAGGAAGGCTTGCTCAAAAGAATGTGACCGTCGAATTGAGTTTGGAATTTGCGTAACAGACCTAACTAAAACTGTTAATGGACTATGCACCACCTGTTCTGCAGGTAAAAAAGGATGTAAATATTTCAATAACAATGGAACTTATATTTGTGATGGAGAATATGAATGGCTAAGTGAAGGAGAAAATGATCTCCAGAAAAGCAATGTTGCTATTTCT


>Pi7Ce-ST-Zh  gi165906348 S. tuberosum cv. Zhongshu No.3 152aa 7C
ATGGCTATTCACAAAGTTGCTCTCCTCCCTGTATTTGGAATGATTCTTCTTGCAAGCGATTTCGAACATGCAAACGCCAAAAAATGTGACCCTCGAATTGACTTTGGAATTTGCCCATATTTAGGAACCAAAAAAGTTGATGGAATATGCATCAACTGTTGTTCGGGTTTCAAAGAATGTAAATATTTTAGTAAAGATTACACTTTTATTTGTGATGGAGAATCTAAAGATTGGGAAAGCAGGAAGGCTTGCTCAAAAGAATGTGACCGTCGAATTGAGATTGGAATTTGCGTAACAGACCTAACTAAAACTGTTAATGGACTATGCACCACCTGTTCTGCAGGTAAAAAAGGATGTAAATATTTCAATAACAATGGAACTTATATTTGTGATGGAGAATATGAATGGCTAAGTGAAGGAGAAAATGATCTCCAGAAAAGCAATGTTGCTATTTCT


>PiII-ST-Ke  gi14263806 S. tuberosum cv. Kennebec 154aa 8C
ATGGCTGTTCACAAGGAAGTTAATTTCGTTGCTTACCTACTAATTGTTCTTGGATTATTGGTACTTGTAAGCGCGATGGAGCATGTTGATGCGAAGGCTTGCACTTTAGAATGTGGTAATCTTGGGTTTGGGATATGCCCACGTTCAGAAGGAAGTCCGGAAAATCGCATATGCACCAACTGTTGTGCAGGTTATAAAGGTTGCAATTATTATAGTGCAAATGGGGCTTTCATTTGCGAAGGAGAATCTGACCCAAAAAACCCAAATGTTTGCCCCCGAAATTGTGATACAAATATTGCCTATTCAAAATGTCTCCGTTCAGAAGGAAAATCGCTAATTTATCCCACCGGATGTACCACATGCTGCACAGGGTACAAGGGTTGCTACTATTTCGGTAAAAATGGCAAGTTTGTATGTGAAGGAGAGAGTGATGAGCCCAAGGCAAATATGTACCCTGCAATG
